# Supplementary material for: In Vitro Cell Interactions on PVDF Films: Effects of Surface Morphology and Polar Phase Transition
Source: Materials (Basel). 2021 Sep 11;14(18):5232. doi: 10.3390/ma14185232 (PMC8470707; doi:10.3390/ma14185232)
Supplement: Supplementary file 1 [file materials-14-05232-s001.zip]

Archive with 1 entries (1 files):
- materials-1313464-supplementary.pdf
